# Supplementary material for: Endosomal trafficking defects alter neural progenitor proliferation and cause microcephaly
Source: Nat Commun. 2022 Jan 10;13:16. doi: 10.1038/s41467-021-27705-7 (PMC8748540; doi:10.1038/s41467-021-27705-7)
Supplement: Supplementary file 4 — Source Data [file 41467_2021_27705_MOESM4_ESM.zip]

Archive with 5 entries (4 files):
- Supplementary Information_WB membranes.pdf
- __MACOSX/
- __MACOSX/._Supplementary Information_WB membranes.pdf
- Quantifications_Carpentieri et al.xlsx
- __MACOSX/._Quantifications_Carpentieri et al.xlsx
