# Supplementary material for: Endosomal trafficking defects alter neural progenitor proliferation and cause microcephaly
Source: Nat Commun. 2022 Jan 10;13:16. doi: 10.1038/s41467-021-27705-7 (PMC8748540; doi:10.1038/s41467-021-27705-7)
Supplement: Supplementary file 4 — Source Data [file 41467_2021_27705_MOESM4_ESM.zip › Quantifications_Carpentieri et al.xlsx]

## Sheet: FIG1
FIGURE 1B
cycles N=1	wt		mean	WDR81-/-		mean		cycles N=2	wt		mean	WDR81-/-		mean		cycles N=3	wt		mean	WDR81-/-		mean
Iso 1	25.49	25.55	25.52	26.77	26.87	26.82		Iso 1	25.69	25.68	25.685	26.91	26.97	26.94		Iso 1	24.1	24.21	24.155	25.35	25.46	25.405
Iso 2	30.05	29.9	29.975	30.69	30.53	30.61		Iso 2	29.88	30.12	30	30.67	30.83	30.75		Iso 2	28.18	28.13	28.155	28.76	28.75	28.755
GAPDH	16.77	16.69	16.73	16.15	16.16	16.155		GAPDH	16.76	16.73	16.745	16.33	16.34	16.335		GAPDH	15.25	15.23	15.24	14.97	14.97	14.97
Ctgapdh-	WT	WDR81-/-						Ctgapdh-	WT	WDR81-/-						Ctgapdh-	WT	WDR81-/-
Iso1	-8.79	-10.665						Iso1	-8.94	-10.605						Iso1	-8.915	-10.435
Iso2	-13.245	-14.455						Iso2	-13.255	-14.415						Iso2	-12.915	-13.785
				Values inserted in paper (fold change)								Values inserted in paper (fold change)								Values inserted in paper (fold change)
2exp deltact	WT	WDR81-/-		iso1=1	WT	WDR81-/-		2exp deltact	WT	WDR81-/-		iso1=1	WT	WDR81-/-		2exp deltact	WT	WDR81-/-		iso1=1	WT	WDR81-/-
Iso1	0.00225916	0.00061591		Iso1	1	0.272627		Iso1	0.00203607	0.00064206		Iso1	1	0.315344		Iso1	0.00207166	0.00072236		Iso1	1	0.348686
iso2	0.000103	4.4526e-05		iso 2	0.0455944	0.019709		iso2	0.00010229	4.5778e-05		iso 2	0.0502407	0.0224833		iso2	0.00012948	7.0844e-05		iso 2	0.0625	0.0341967
Figure 1D
P0			P7
WT	WDR81-/-		WT	WDR81-/-
1240.18	1159.72		13538.5	8535.75
1178.1	1127.03		12675.1	6395.94
1290.86	1018.41		13684.8	7620.05
1403.99	954.678		12968.2	7662.8
Figure 1F
	WT			WDR81-/-
P0 KO1	654	662	625	523	537	568
P7 KO1	1427	1358	1439	889	946	764
P0 KO2	656	776	801	571	574	496
P7 KO2	1494	1617	1450	879	914	799
Figure 1H
WT	WDR81KO1
488	379
506	350
512	366
Figure 1I
bins	WT			KO1 WDR81-/-			KO2 WDR81-/-
1	0	0	0	23.38	19.87	19.68	19.51	33.16	19.36
2	0	0	0	18.63	15.82	19.01	7.54	15.09	19.81
3	0	0	0	10.26	16.83	18.56	10.69	14.6	18.9
4	0	0	0	25.66	17.08	10.06	21.39	16.83	16.17
5	100	100	100	22.05	30.37	32.66	40.64	20.29	25.74
Figure 1J
bins	WT			KO1 WDR81-/-			KO2 WDR81-/-
1	12.6	4.54	8.54	14.72	3.86	11.16	9.09	6.62	12.58
2	18.5	19.09	15.07	25.34	20.84	26.78	22	6.62	33.11
3	44.48	58.18	35.67	32.53	36.61	31.47	34.44	47.68	66.22
4	16.28	11.8	27.63	14.38	25.09	15.4	26.31	28.47	15.89
5	8.05	6.36	13.06	13.01	11.58	15.17	8.13	10.59	4.92

## Sheet: SUP FIG1
FIGURE S1A
	Ct GAPDH	mean GAPDH	Ct WDR81	mean WDR81	Ct GAPDH-WDR81	2^value
E12,5 n°1	15.53	15.545	26.51	26.48	-10.935	0.000510784
	15.56		26.45
E12,5 n°2	15.88	15.85	26.25	26.435	-10.585	0.000651025
	15.82		26.62
E12,5 n°3	15.6	15.62	25.72	25.73	-10.11	0.000904871
	15.64		25.74
E14,5 n°1	15.79	15.785	24.27	24.265	-8.48	0.00280069
	15.78		24.26
E14,5 n°2	15.84	15.86	24.59	24.645	-8.785	0.002267
	15.88		24.7
E14,5 n°3	15.76	15.705	24.1	24.13	-8.425	0.00290953
	15.65		24.16
E16,5 n°1	16.38	16.41	24.12	24.23	-7.82	0.00442533
	16.44		24.34
E16,5 n°1	16.23	16.22	24.2	24.215	-7.995	0.00391981
	16.21		24.23
E16,5 n°1	16.49	16.515	23.99	23.995	-7.48	0.00560139
	16.54		24
					normalized values to mean E16,5
E12,5 n°1	0.000510784				0.109873
E12,5 n°2	0.000651025				0.14004
E12,5 n°3	0.000904871				0.194644
E14,5 n°1	0.00280069				0.60245
E14,5 n°2	0.002267				0.487648
E14,5 n°3	0.00290953				0.62586
E16,5 n°1	0.00442533		mean E16,5 =1	0.00464884	0.95192
E16,5 n°2	0.00391981				0.84318
E16,5 n°3	0.00560139				1.2049
FIGURE S1A
	Homozygote
E12,5	10
E14,5	9
E16,5	19
P0	11
P7	4
P21	0

## Sheet: FIG2
FIGURE 2A
E 12,5		E 14,5		E 16,5
WT	WDR81-/-	WT	WDR81-/-	CTRL	WDR81-/-
2.17918	3.98671	3.9801	1.65746	4.6332	2.3569
3.32226	2.80374	4.66472	2.52525	3.69004	3.11526
3.73832	2.85714	2.69058	1.5015	4.61538	3.44828
3.79747	3.66667	3.31633	2.01729	5	2.84698
3.77358	3.42857	5.18293	2.12766	4.33604	3.15315
3.0581	5.30973	4.48179			2.63158
5.02092	4.14747	3.21637
		3.72671
FIGURE 2B
E 12,5		E 14,5		E 16,5
WT	WDR81-/-	WT	WDR81-/-	WT	WDR81-/-
17.6471	17.1429	9.04977	4.70588	4.59184	5.37634
11.4286	13.3333	16.0714	13.8889	5.67376	6.36364
11.1111	7.27273	18.5185	9.30233	5.33333	7.5
FIGURE 2D
WT	WDR81-/-
28.1924	48.7179
30.1205	47.0149
32.9787	45.1477
FIGURE 2F
WT	WDR81-/-
47.6636	34.2593
43.2836	37.75
43.5294	29.3194
FIGURE 2G
E12,5						E14,5						E16,5
PAX6		TBR2		NEUN		PAX6		TBR2		NEUN		PAX6		TBR2		NEUN
WT	WDR81-/-	WT	WDR81-/-	WT	WDR81-/-	WT	WDR81-/-	WT	WDR81-/-	WT	WDR81-/-	WT	WDR81-/-	WT	WDR81-/-	WT	WDR81-/-
70.5015	71.519	16.7488	18.4211	20.6989	18.0602	47.5626	51.405	9.48617	15.2066	45.4545	31.3936	21.7133	29.4754	7.37913	10.9076	69.9844	59.9483
71.519	80.3704	14.5228	13.8889	19.2429	15.445	48.2428	51.8519	10.3834	13.0864	55.5858	33.3839	21.4286	17.7049	7.33333	10.2459	71.3036	55.8214
80.3704	80.7692	15.625	20.4461	16.6113	20.398	40.2574	40.0593	14.7059	6.82493	46.034	30.9342	20.2181	22.6667	12.5839	11.8889	70.5882	57.4549
					19.4805	45.6229	53.0017	13.8047	13.036
							42.7526		17.5695

## Sheet: FIG3
FIGURE 3B
	CTRL 1			CTRL 2			PATIENT 1			PATIENT 2
PH3/DAPI	4.14	3.13	4.93	4.12	3.07	3.71	1.05	0.94	1.31	0.54	0.55	1.2
FIGURE 3D
	CTRL 1			CTRL 2			PATIENT 1			PATIENT 2
Ki67/DAPI	63.01	69.8	78.39	62.84	80.3	71.48	50.92	54.4	54.6	52.45	58.65	39.75
FIGURE 3F
Data per single membrane normalised to GAPDH						data normalized and put into paper
membrane	CTRL 1	PATIENT 1	CTRL 2	PATIENT 2		CTRL 1	PATIENT 1	CTRL 2	PATIENT 2
1	2.93971	1.16742	8.85941	4.05421		1	0.39	1	0.45
2	3.59583	1.59059	1.56553	1.26437		1	0.44	1	0.8
3	1.98298	1.64178	3.74293	2.13835		1	0.82	1	0.57
4	3.2357	2.41517	3.74293	0.865695		1	0.74	1	0.33
5	1.5783	1.05796	1.37477	0.780877		1	0.67	1	0.56
FIGURE 3H
EGFR	ratio on GAPDH				EGFR	ratio on GAPDH				EGFR	ratio on GAPDH				EGFR	ratio on GAPDH					EGFR	ratio on GAPDH
n=1	C1	P1	tot		n=2	C1	P1	tot		n=3	C1	P1	tot		n=4	C1	P1	tot			n=5	C1	P1	normalized on ctrl
Steady state	2.93971	1.16742	0.397122		Steady state	3.59583	1.59059	0.442343		Steady state	1.98298	1.64178	0.827933		Steady state	3.2357	2.41517	0.746413			Steady state	1.5783	1.05796	0.670313
0	2.01015	1.25815			0	2.10775	0.958233			0	2.26694	1.341			0	2.53241	1.55836				0	1.90962	1.34766
5	1.04602	0.351076			5	1.27399	0.837577			5	1.43154	0.683755			5	1.41064	1.36886				5	1.44322	1.19279
15	0.756216	0.530117			15	1.11789	0.715316			15	1.17586	0.729126			15	1.61754	1.06489				15	2.5173	1.24556
30	0.782001	0.459494			30	0.701699	0.368653			30	0.820445	0.830521			30	1.03765	0.951667				30	2.44027	0.941549
60	0.453091	0.25856			60	0.39882	0.215908			60	0.85546	0.870569			60	0.643327	0.594887				60	1.25936	0.878313
120	0.157703	0.116897			120	0.179332	0.141342			120	1.00165	0.743773			120	0.599357	0.602712				120	1.10468	0.955793
FIGURE 3I
PERK	ratio on GAPDH				PERK	ratio on GAPDH				PERK	ratio on GAPDH				PERK	ratio on GAPDH					PERK	ratio on GAPDH
	C1	P1	subrt T0			C1	P1	subrt T0			C1	P1	subrt T0			C1	P1	subrt T0				C1	P1	subrt T0
Steady state	0.33063	0.125735			Steady state	0.693682	0.34612			Steady state	0.780929	0.826662	0.431331	0.657873	Steady state	0.0861099	0.0738752	0.0390273	0.026877		Steady state	0.0036366	0.0151223	0.00440501	0.0249067
0	0.0627179	0.0833016	0	0	0	0.172813	0.137237	0	0	0	0.349598	0.168789	0	0	0	0.0470826	0.0469982	0	0		0	0.00804161	0.0400291	0	0
5	1.17058	0.590528	1.10787	0.507226	5	2.03966	2.10159	1.86684	1.96436	5	1.50862	1.00447	1.15903	0.835677	5	0.671815	0.684111	0.624732	0.637113		5	0.820229	0.878906	0.812187	0.838877
15	1.47198	0.880588	1.40927	0.797287	15	2.92781	2.19891	2.75499	2.06167	15	2.12685	1.56159	1.77725	1.3928	15	2.25654	2.01021	2.20946	1.96321		15	1.83018	1.51941	1.82214	1.47938
30	0.822342	0.543127	0.759624	0.459825	30	0.924863	0.601907	0.75205	0.46467	30	1.19983	1.34484	0.850234	1.17605	30	1.3369	1.05031	1.28981	1.00331		30	2.28484	1.26829	2.2768	1.22826
60	0.0597756	0.113085	-0.0029424	0.0297832	60	0.349665	0.467402	0.176852	0.330165	60	1.3548	1.74556	1.0052	1.57677	60	0.132572	0.178815	0.0854893	0.131817		60	0.873934	0.733832	0.865893	0.693803
120	0.0967333	0.20356	0.0340154	0.120258	120	0.167234	0.0465267	-0.0055785	-0.0907103	120	0.605191	0.417237	0.255593	0.248448	120	0.0162379	0.0332455	-0.0308447	-0.0137527		120	0.586456	0.434366	0.578414	0.394337
FIGURE 3K
		steady state				starved 24 h
		C7	C8	P1	P2	C7	C8	P1	P2
n=1	EGFR	5790.18	6531.05	4819.05	5143.93	2649.81	1951.5	1903.5	1546.6
	GAPDH	4941.62	4813.62	5143.91	3990.03	2352.28	2779.79	1982.63	2187.13
	ratio	1.17172	1.35679	0.936846	1.2892	1.12648	0.70203	0.960088	0.707135
n=2	EGFR	5341.91	5862.38	2598.25	2029.79	5248.76	5276.59	4052.59	6077.54
	GAPDH	4021.13	4241.84	4827.72	4880.84	4422.43	4368.84	4384.01	3716.89
	ratio	1.32846	1.38204	0.538195	0.415869	1.18685	1.20778	0.924402	1.63511
n=3	EGFR	5953.5	4872.55	2452.31	2189.13	6106.08	6306.86	5566.64	5530.52
	GAPDH	3722.94	2546.65	2569.53	2328.99	3258.65	3725.48	3267.36	3608.65
	ratio	1.59914	1.91332	0.95438	0.939949	1.87381	1.6929	1.70371	1.53257
n=4	EGFR	5927.67	5044.25	3175.55	2521.84	6989.2	5538.4	5049.64	3677.69
	GAPDH	3397.36	2813.77	2918.77	3046.18	3962.89	3343.48	3654.77	2829.18
	ratio	1.74479	1.7927	1.08797	0.827869	1.76366	1.65648	1.38166	1.29991

## Sheet: SUP FIG2
FIGURE S2A
EGFR	ratio on GAPDH				EGFR	ratio on GAPDH				EGFR	ratio on GAPDH				EGFR	ratio on GAPDH					EGFR	ratio on GAPDH
	C2	P2	tot			C2	P2	tot			C2	P2	tot			C2	P2	tot				C2	P2	normalized on ctrl
Steady state	8.85941	4.05421	0.457616		Steady state	1.56553	1.26437	0.807628		Steady state	3.74293	2.13835	0.571304		Steady state	3.74293	0.865695	0.231288			Steady state	1.37477	0.780877	0.568007
0	3.9304	1.01078			0	2.13524	1.05399			0	2.4133	1.33567			0	1.06147	0.691019				0	1.59455	0.73353
5	3.5912	2.21487			5	1.49368	0.978291			5	3.06089	1.71062			5	1.60246	0.600202				5	1.10882	0.551539
15	6.23203	2.7593			15	1.66044	0.875416			15	4.00843	0.983074			15	1.3335	1.0473				15	1.22083	0.677219
30	4.78441	1.7772			30	1.26621	0.499924			30	2.20232	0.687821			30	1.62093	0.659231				30	1.38658	0.915645
60	1.6451	0.637084			60	0.556247	0.267663			60	1.00438	0.491458			60	0.717696	0.699877				60	1.27876	0.958645
120	0.550807	0.19655			120	0.227381	0.155858			120	0.742967	0.416871			120	problem in transfer					120	0.974315	0.475102
FIGURE S2B
PERK	ratio on GAPDH				PERK	ratio on GAPDH				PERK	ratio on GAPDH				PERK	ratio on GAPDH					PERK	ratio on GAPDH
	C2	P2	subrt T0			C2	P2	subrt T0			C2	P2	subrt T0			C2	P2	subrt T0				C2	P2	subrt T0
Steady state	0.865288	1.0587	0.727482	0.885797	Steady state	0.103256	0.0481751	0.0315837	0.185302	Steady state	0.635902	0.989574	0.545401	0.762004	Steady state	0.0426268	0.110312	0.19693	0.117435		Steady state	0.0085495	0.00757697	0.118053	0.0902059
0	0.137807	0.172907	0	0	0	0.0716719	0.233477	0	0	0	0.0905001	0.22757	0	0	0	0.239557	0.227747	0	0		0	0.126602	0.0977829	0	0
5	2.62826	1.63698	2.49045	1.46407	5	1.60194	1.25513	1.53027	1.02165	5	5.15282	3.31402	5.06232	3.08645	5	2.86879	1.62311	2.62923	1.39536		5	0.841279	0.512097	0.714676	0.414315
15	6.06213	4.66639	5.92432	4.49349	15	1.76175	1.49378	1.69008	1.2603	15	9.92701	4.65789	9.83651	4.43032	15	2.0893	2.23257	1.84974	2.00482		15	0.881206	0.716818	0.754604	0.619035
30	4.77625	2.59612	4.63845	2.42322	30	1.58598	0.482172	1.51431	0.248695	30	4.79217	2.37809	4.70167	2.15052	30	2.51622	1.7501	2.27666	1.52236		30	1.06536	0.645327	0.938753	0.547544
60	1.95375	0.488447	1.81595	0.31554	60	0.0713129	0.086732	0.00035898	0.146745	60	3.14718	1.30706	3.05668	1.07949	60	1.36012	1.82426	1.12056	1.59651		60	0.859474	0.683788	0.732872	0.586005
120	0.0454195	0.0446038	0.0923872	0.128303	120	0.112278	0.155176	0.0406059	0.0783006	120	0.765026	0.626245	0.674526	0.398675	120	0	0	0.239557	0.227747		120	0.396306	0.0730352	0.269704	0.0247477

## Sheet: FIG4
FIGURE 4B
VZ+SVZ				IZ				CP
Scramble	WDR81shRNA	WDR91shRNA	p62shRNA	Scramble	WDR81shRNA	WDR91shRNA	p62shRNA	Scramble	WDR81shRNA	WDR91shRNA	p62shRNA
14.48	17.17	7.22892	14.33	16.09	82.42	91.5663	18.67	69.41	12.76	1.20482	66.98
15.63	0.38	1.67224	10.97	33.41	86.84	69.2308	36.89	50.94	13.03	29.097	52.47
16.45	2.71	7.31293	27.16	41.21	84.23	61.0544	25.62	42.32	9.44	31.6327	47.2
13.72	4.86			30.18	73.22			56.08	4.43
FIGURE 4E
WT				WDR81-/-
n=1	n=2	n=3		n=1	n=2	n=3
0.402285	0.234567	0.319257		0.631398	0.295792	0.331727
0.43618	0.237433	0.333422		0.600642	0.282136	0.316775
0.25904	0.129178	0.208617		0.302612	0.295029	0.360398
0.396024	0.156778	0.25484		0.539722	0.202028	0.225749
0.337162	0.154605	0.2426		0.554156	0.267363	0.329339
0.265065	0.180199	0.319257		0.224775	0.363513	0.298071
0.31034	0.210232	0.274027		0.417689	0.266095	0.382849
0.350426	0.209157	0.227242		0.917352	0.382849	0.422871
0.417689	0.213426	0.185745		1018098246	0.270715	0.312475
0.119205	0.229218	0.180824		1002863997	0.242135	0.280533
0.289275	0.150915	0.185745		0.303914	0.319257	0.312475
0.357614	0.208617	0.255723		0.43618	0.213426	0.31855
0.302285	0.270299	0.167891		0.590702	0.275668	0.30628
0.641322	0.171215	0.242135		0.666079	0.225249	0.270715
0.357614	0.208617	0.189946		0.702982	0.283332	0.450748
0.151306	0.162429	0.309575		0.254428	0.167891	0.259227
0.202609	0.240734	0.286892		1041100356	0.321369	0.24766
0.224775	0.300707	0.240265		0.421452	0.229218	0.240265
0.15894	0.225749	0.156778		0.303914	0.242135	0.335781
0.298673	0.240734	0.180824		0.43618	0.175765	0.262253
0.314132	0.348307	0.271962		0.357614	0.485201	0.257043
0.168581	0.213426	0.195216		0.365259	0.361023	0.529002
0.240059	0.300332	0.304063		0.795691	0.175765	0.384905
	0.165182	0.24629		0.397349	0.319257	0.467689
	0.171215	0.215005		0.616852	0.244452	0.376315
	0.162429	0.212367		0.93904	0.296173	0.321018
	0.150166	0.087561		0.254428	0.256604	0.382849
	0.147896	0.276892		0.43618	0.195792	0.602351
	0.150166	0.215005		0.376959	0.262683	0.262683
	0.162429	0.270715		0.421452	0.446475	0.345708
	0.195216	0.189946		0.661321	0.433145	0.195216
	0.0750829	0.183301		0.439785	0.223238	0.2426
	0.197512	0.175122		0.3554	0.31855	0.270715
	0.150915	0.268625		0.252871	0.375415	0.435481
	0.195216	0.275668		0.402285	0.212367	0.165182
	0.175122	0.240265		0.298673	0.2426	0.240734
	0.138446	0.210232		0.512719	0.204248	0.368136
	0.120133	0.181446		0.252871	0.327967	0.256604
	0.109322	0.165864		0.51808	0.201469	0.270299
	0.180824	0.212367		0.31034	0.251724	0.309575
	0.128302	0.213426		0.586679	0.265671	0.360711
	0.210768	0.229218			0.270715	0.23312
	0.22971	0.189946			0.24766	0.389853
	0.189946	0.180824			0.270299	0.288459
	0.161734	0.150166			0.407943	0.343089
	0.128302	0.22971			0.216572	0.286892
	0.209157	0.216572			0.240734	0.279753
	0.235047	0.195792			0.244452	0.270533
	0.180199	0.244452			0.265671	0.278617
	0.229218	0.141666			0.210768	0.328933
	0.185745	0.23312			0.335781	0.206751
	0.181446	0.165182			0.268625	0.271236
	0.0913423	0.201469			0.313556	0.259036
	0.114363	0.299203			0.28492	0.295626
	0.165182	0.24766			0.185745	0.347679
	0.180199	0.171215			0.315706	0.29755
		0.227242			0.351529	0.191792
		0.165182			0.221717	0.302622
		0.189946			0.279325	0.232181
		0.154605			0.309575	0.303251
		0.165182			0.304063	0.247005
		0.244452			0.387533	0.293689
		0.167891			0.286892	0.338061
		0.242135			0.274027	0.329703
		0.285315			0.270299	0.257317
		0.121068			0.375415	0.384411
		0.0961531			0.240265	0.332767
		0.204248			0.315706
		0.150915			0.215005
		0.14246			0.302203
		0.167891			0.361023
		0.208617			0.332406
		0.216572			0.295029
		0.244452			0.309575
		0.121068			0.223238
		0.195216			0.204248
					0.215005
					0.215005
					0.370882
					0.365678
					0.316775
					0.175122
					0.19113
					0.28885
					0.291569
FIGURE 4F
CTRL7																					CTRL8																					PATIENT 1
cell1	cell2	cell3	cell4	cell5	cell6	cell7	cell8	cell9	cell10	cell11	cell12	cell13	cell14	cell15	cell16	cell17	cell18	cell19	cell20	cell21	cell1	cell2	cell3	cell4	cell5	cell6	cell7	cell8	cell9	cell10	cell11	cell12	cell13	cell14	cell15	cell16	cell17	cell18	cell19	cell20	cell21	cell1	cell2	cell3	cell4	cell5	cell6	cell7	cell8
0.877	0.416	0.744	1.012	0.46	0.742	0.539	1.097	0.574	0.404	0.894	0.526	1.177	0.638	0.668	0.542	0.638	0.722	0.695	0.618	0.768	0.688	0.638	1.029	0.514	0.4	0.618	0.638	0.936	0.892	0.795	0.588	0.574	0.666	0.921	0.412	0.588	0.751	0.488	0.766	0.744	0.488	0.831	1.012	0.982	1.177	1.091		1.177	0.957
0.674	0.517	0.811	0.807	0.793	0.872	0.727	0.46	0.688	0.921	0.695	0.539	1.085	0.688	0.542	0.571	0.69	0.618	0.446	0.457	0.526	0.514	0.628	0.488	0.514	0.526	0.539	0.491	0.404	0.715	0.514	0.511	0.615	0.615	0.768	0.404	0.457	0.235	0.457	0.4	0.383	0.628	0.811	0.688	0.795	1.221	0.742	0.638	0.831	0.69
0.646	0.343	0.511	0.666	0.46	0.651	0.618	0.526	0.638	0.416	0.69	0.491	0.618	0.858	0.651	0.484	0.607	0.517	0.291	0.446	0.638	0.582	0.471	0.517	0.404	0.471	0.526	0.517	0.491	0.347	0.651	0.574	0.526	0.491	0.539	0.181	0.307	0.526	0.539	0.517	0.818	0.255	0.526	1.125	0.722	0.491	0.768	0.638	0.383	0.744
0.581	0.347	0.843	0.744	0.631	0.526	0.651	0.526	0.872	0.582	0.366	0.484	0.886	0.383	0.668	0.651	0.562	0.618	0.731	0.742	0.491	0.588	0.511	0.526	0.46	0.517	0.511	0.488	0.638	0.361	0.588	0.404	0.46	0.307	0.491	0.343	0.491	0.638	0.542	0.383	0.46	0.285	0.957	0.571	0.823	0.491	0.366	0.347	0.766	0.903
0.498	0.285	0.285	0.921	0.596	0.977	0.638	0.404	0.46	0.46	0.615	0.488	0.697	0.081	0.539	0.412	0.526	0.685	0.706	0.801	0.565	0.383	0.416	0.651	0.571	0.571	0.404	1.21	0.343	0.571	0.46	0.404	0.343	0.435	0.539	0.366		0.171	0.811	0.404		0.526	0.856	0.971	0.843	0.228	0.539	0.936	0.777	0.777
	0.511	0.383	0.888	0.435	0.742	0.446	0.915	0.323		0.542	0.511	0.777	0.491	0.539	0.412	0.562	0.715	0.688	0.488	0.596	0.228	0.562	0.588	0.562	0.685	0.404	0.412	0.347	0.571	0.457	0.582	0.742	0.542	0.412	0.491		0.446	0.562	0.366		0.526	0.574	0.491	0.795	0.688	0.618	0.795	0.526	0.957
	0.255	0.366	0.751	0.715	0.766	0.491	0.46	0.446		0.582	0.291	0.742	0.435	0.181	0.511	0.446	0.484	0.596	0.574	0.697	0.46	0.526	0.526	0.383	0.285	0.46	0.526	0.46	0.565	0.638	0.255	0.4		0.526	0.511		0.206	0.588	0.435			0.807	0.471	0.651	0.631	0.565	1.029	0.651	0.685
	0.697	0.206	0.715	0.858	0.886	0.435	0.688	0.618		0.181	0.491	0.416	0.383	0.446	0.383	0.361	0.596	0.562	0.46	0.858	0.574	0.366	0.526	0.539	0.285	0.574		0.285	0.697	1.017	0.4	0.471		0.291	0.46		0.638	0.69	0.307			0.811	0.997	0.722	0.651	0.457	1.048	1.05	0.744
	0.285	0.526	0.435	0.333	0.571	0.539	0.695	0.446		0.46	0.491	0.646	0.333		0.404	0.416	0.582	0.404	0.491	0.343		0.651	0.404	0.366	0.457	0.571		0.488	0.651	0.638	0.333	0.206		0.511	0.412		0.307		0.333			0.843	0.856	0.562	0.872	0.412	0.886	0.695	1.05
	0.668		0.255	0.526	0.539	0.596	0.574	0.366		0.383	0.383	0.333	0.255		0.457	0.517	0.596	0.742	0.404	0.574		0.574	0.526	0.361	0.638	0.651			0.638	0.514	0.347	0.235		0.526	0.488		0.511		0.457			0.361	0.69	0.706	0.596	0.831	0.574	1.283	0.768
	1.029		0.688		0.574	0.511	0.823	0.697		0.343	0.539	0.873	0.471		0.46	0.435	0.511	0.607	0.511	0.46		0.799	0.766	0.361	0.4	0.343			0.668	0.446	0.235	0.46		0.526	0.343		0.618		0.416			1.156	0.651	0.526	0.596	0.562	0.615	0.777	0.997
	0.291		0.574			0.571	0.412	0.491		0.46	0.615	0.307	0.347		0.615	0.412	0.722	0.46	0.517	0.818		0.404	0.539	0.484	0.571	0.582			0.744	0.484	0.526	0.491		0.526	0.446		0.404		0.361			0.69	0.777	0.697	0.511	0.768	0.95	0.818	0.986
	0.697		0.766			0.562	0.638	0.864				0.488	0.285		0.517	0.333	0.666	0.542	0.571	0.588		0.361	0.484	0.46	0.539	0.517			0.695	0.571	0.285	0.291		0.574	0.161		0.574					1.017	1.05	0.976	0.588	0.706	0.638	0.517	0.818
	0.412		0.651			0.526	0.571	0.799				0.366	0.446		0.539	0.285	0.526	0.307	0.514	0.471		0.361	0.651	0.347	0.526	0.366			0.562	0.571	0.361	0.307		0.484	0.307		0.562					0.727	1.01	0.864	0.727	0.688	0.831	1.155	0.807
	0.235		0.872			0.4	0.596	0.542				0.255	0.514		0.488	0.685	0.366	0.638	0.435	0.695				0.343	0.526	0.412			0.539	0.511	0.435	0.383		0.307			0.471					0.766	0.793	0.646	0.457	0.46	1.165	0.744	0.823
	0.488		0.697			0.722		0.471				0.285	0.685		0.404	0.347	0.347	0.412	0.446	0.807				0.404	0.688	0.46			0.618	0.412	0.46	0.412		0.416			0.404					0.972	0.638	1.042	0.807	0.366	0.722	0.488	0.873
	0.688		0.285			0.542		0.333				0.688			0.571	0.517	0.542	0.491	0.333	0.571				0.347	0.571	0.383			0.488	0.517	0.347			0.446			0.46					1.029	0.858	0.742	0.435	0.435	0.517	0.971	0.742
			0.666			0.4		0.242				0.366			0.333	0.347		0.435	0.416	0.795				0.323	0.361	0.446			0.744	0.446	0.404			0.323			0.366					1.053	0.957	0.562	0.574	0.818	0.618	0.582	0.688
						0.471		0.446				0.343			0.383	0.562		0.562	0.607	0.416				0.347	0.307	0.285			0.307	0.471				0.366			0.574					0.799	1.532	0.596	0.488	0.46	0.843	0.488	0.491
						0.471		0.347				0.307			0.404	0.565		0.404	0.596	0.416				0.291	0.565	0.731			0.366	0.666				0.4			0.562					0.807	0.942	0.777	0.69	0.446	0.435	0.416	0.526
						0.307		0.607				0.731			0.235	0.638		0.526	0.446	0.571				0.333	0.46	0.517			0.361	0.446				0.285			0.285					0.971	0.818	0.618	0.777	0.488	0.457	0.742	0.571
								0.872				0.307				0.742		0.435	0.412	0.484				0.361	0.695	0.446			0.4	0.435				0.242			0.511					0.818	0.751		0.366	0.416	0.651	0.742	0.957
								0.618				0.571				0.526		0.347		0.539				0.511	0.488	0.574			0.742	0.562				0.446			0.457					0.751	0.843			0.383	0.638	0.46	0.751
								0.666				0.491				0.446		0.46		0.542				0.255	0.285	0.366				0.255				0.333								0.942	0.849			0.69	0.801	0.596	0.588
												0.484				0.361		0.333		0.811				0.565	0.416					0.514				0.526								0.777	0.977			0.807	1.029	0.4	0.631
												0.435				0.361				0.795				0.366	0.457					0.484				0.4								0.651	0.4			0.744		0.404	0.46
																0.404				0.914				0.688	0.323					0.574												0.343	0.526			0.831		0.361	0.793
																0.651				0.484					0.668					0.446												0.631	1.053			1.381		0.181	0.651
																0.457				0.542					0.588					0.46												0.46	0.666			0.722		0.514	0.343
																0.342				0.596					0.446																	0.347	0.742			0.491		0.46	0.517
																0.307									0.181																	0.484	0.742			0.651		0.343	0.651
																0.404																											0.688			0.491		0.571	1.098
																0.617																											0.361			0.651		0.807	0.511
																0.46																											0.903			0.491		0.618	0.383
																0.526																											0.777			0.412		0.618	0.651
																0.799																											0.777			0.457		0.542	0.517
																0.615																											0.596			0.488			0.688
																0.404																											0.565			0.894			0.766
																0.323																											1.257			0.588			0.731
																																											0.631			0.491			0.766
																																											0.856			0.666			0.744
FIGURE 4H																																											0.715			1.086			0.849
C1 15min	C2 15min	P1 15min	P2 15min	C1 30min	C2 30 min	P1 30 min	P2 30 min	C1 1h	C2 1h	P1 1h	P2 1h	C1 2h	C2 2h	P1 2h	P2 2h	C1 360	C2 360	P1 360	P2 360																								0.511			0.491			0.638
0.442	0.484	0.241	0.273	0.252	0.44	0.414	0.266	0.233	0.331	0.366	0.392	0.102	0.064	0.304	0.139	0.034	0.045	0.038	0.041																								0.638			0.596			0.46
0.458	0.507	0.323	0.216	0.404	0.476	0.341	0.472	0.263	0.3	0.376	0.3	0.106	0.075	0.28	0.118	0.04	0.049	0.024	0.032																								0.727			0.404			0.255
0.246	0.445	0.343	0.21	0.409	0.579	0.457	0.401	0.266	0.307	0.402	0.358	0.124	0.066	0.16	0.24	0.028	0.051	0.03	0.029																								0.542			0.596			0.795
0.351	0.42	0.327	0.268	0.487	0.49	0.432	0.371	0.289	0.291	0.357	0.3456	0.125	0.192	0.153	0.236	0.061	0.044	0.031	0.028																								0.596			0.997			1.097
0.31	0.434	0.345	0.239	0.395	0.56	0.397	0.283	0.286	0.365	0.369	0.374	0.108	0.15	0.27	0.2	0.067	0.052	0.03	0.031																								0.46			0.542			0.412
0.347	0.523	0.282	0.194	0.508	0.674	0.523		0.29	0.358	0.402		0.088	0.17	0.272	0.167	0.124	0.043	0.035	0.025																								0.615			0.514			0.526
	0.432		0.359	0.453	0.576					0.43			0.178		0.259	0.133		0.029																									0.404			0.651			0.488
															0.284																												0.366			0.976			0.383
																																											0.46			0.706			0.539
																																											0.818			0.801			0.666
																																											0.731			0.526			0.888
																																											0.651			0.607
																																											0.366			0.969
																																											0.582			0.588
																																														0.695
																																														0.818
																																														0.46
																																														0.742
																																														0.807
																																														0.695
																																														0.488
																																														0.799
																																														0.582
																																														0.514
																																														0.347
																																														0.638

























[truncated: 34 more columns]

## Sheet: SUP FIG 3
FIGURE S3A
cycles	CTRL		mean	KD		mean		cycles	CTRL		mean	KD		mean		cycles	CTRL		mean	KD		mean			Ct GAPDH	mean GAPDH	Ct WDR81	mean WDR81	Ct GAPDH-WDR81	2^value			Ct GAPDH	mean GAPDH	Ct WDR91 new1	mean WDR91 new1	Ct GAPDH-WDR91 new1	2^value			Ct WDR91 new2	mean WDR91 new2	Ct GAPDH-WDR91 new2	2^value
WDR81	24.12	24.23	24.175	24.97	25.16	25.065		WDR81	24.89	25.26	25.075	26.77	26.9	26.835		WDR81	25.17	25.47	25.32	26.75	26.8	26.775		N2A WDR81 KD n°1	15.25	15.345	25.48	25.5	-10.155	0.000877082		N2A WDR91 KD n°1	17.07	17.065	25.57	25.545	-8.48	0.00280069		N2A WDR91 KD n°1	26.04	26.005	-8.94	0.00203607
WDR91	21.56	21.64	21.6	22.68	22.84	22.76		WDR91	22.85	22.91	22.88	22.87	22.75	22.81		WDR91	22.77	24.31	23.54	24.55	24.61	24.58			15.44		25.52						17.06		25.52						25.97
p62	17.56	17.53	17.545	20.11	20.16	20.135		p62	18.3	18.38	18.34	20.12	20.02	20.07		p62	18.61	18.54	18.575	21.91	21.72	21.815		N2A WDR81 KD n°2	14.94	14.945	25.07	25.09	-10.145	0.000883183		N2A WDR91 KD n°2	16.93	16.97	26.22	26.185	-9.215	0.00168271		N2A WDR91 KD n°2	26.76	26.76	-9.79	0.00112958
																									14.95		25.11						17.01		26.15						26.76
																								N2A Ctrl	15.2	15.165	24.6	24.555	-9.39	0.00149049		N2A Ctrl n°1	15.17	15.14	22.5	22.515	-7.375	0.00602426		N2A Ctrl n°1	23.44	23.44	-8.3	0.00317286
GAPDH CTRL	12.91	12.93	12.92					GAPDH CTRL	14.91	14.93	14.44					GAPDH CTRL	15.64	14	14.61						15.13		24.51						15.11		22.53						23.44
GAPDH WDR81	13.5		13.5					GAPDH WDR81	14.34	14.54	14.165					GAPDH WDR81	14.58	14.64	14.505													N2A Ctrl n°2	15.21	15.1	22.52	22.415	-7.315	0.00628009		N2A Ctrl n°2	23.2	23.205	-8.105	0.00363205
GAPDH WDR91	13.76	13.78	13.77					GAPDH WDR91	14.17	14.16	14.08					GAPDH WDR91	14.57	14.44	14.36														14.99		22.31						23.21
GAPDH p62	14.18	14.21	14.195					GAPDH p62	14.09	14.07	13.605					GAPDH p62	14.3	14.42	13.81
																																RESULTS								RESULTS
Ctgapdh-	CTRL	KD						Ctgapdh-	CTRL	KD						Ctgapdh-	CTRL	KD																	fold change KD on CTRL								fold change KD on CTRL
WDR81	-11.255	-11.565						WDR81	-10.635	-12.67						WDR81	-10.71	-12.27														N2A shWDR91 n°1	0.00280069		0.464902					N2A shWDR91 n°1	0.00203607		0.641713
WDR91	-8.68	-8.99						WDR91	-8.44	-8.73						WDR91	-8.93	-10.22														N2A shWDR91 n°2	0.00168271		0.267943					N2A shWDR91 n°2	0.00112958		0.311003
p62	-4.625	-5.94						p62	-3.9	-6.465						p62	-3.965	-8.005														N2A Ctrl n°1	0.00602426		1					N2A Ctrl n°1	0.00317286		1
																																N2A Ctrl n°2	0.00628009		1					N2A Ctrl n°2	0.00363205		1
2exp deltact	CTRL	KD		fold change KD on CTRL				2exp deltact	CTRL	KD		fold change KD on CTRL				2exp deltact	CTRL	KD		fold change KD on CTRL				2exp deltact			fold change KD on CTRL
WDR81	0.000409173	0.000330056		0.806642				WDR81	0.000628848	0.000153444		0.244008				WDR81	0.000596992	0.000202471		0.339151				N2A WDR81 KD n°1	0.000877082		0.588453
WDR91	0.00243815	0.00196671		0.806642				WDR91	0.00287943	0.00235509		0.817902				WDR91	0.00205023	0.000838443		0.408951				N2A WDR81 KD n°2	0.000883183		0.592546
p62	0.0405262	0.0162885		0.401925				p62	0.0669858	0.0113199		0.168989				p62	0.0640348	0.00389274		0.0607909				N2A Ctrl	0.00149049		1
Table taking together all folds change				CTRL	mean	%
				0.000409173	0.000679056	0.602562
KD WDR81	KD WDR91	KDp62		0.000628848		0.926063
0.806642	0.806642	0.401925		0.000596992		0.87915
0.244008	0.817902	0.168989		0.000877082		1.29162
0.339151	0.408951	0.0607909		0.000883183		1.3006
0.588453	0.464902
0.592546	0.267943
	0.641713
	0.311003
FIGURE S3C & D
wt 1	wt 2	wt3	WDR81-/- 1	WDR81-/- 2	WDR81-/- 3
0.470196	0.318727	0.261531	0.410943	0.442101	0.20422
0.185861	0.383798	0.14159	0.451606	0.48592	0.481652
0.336609	0.338061	0.29139	0.389855	0.472229	0.362814
0.521737	0.287297	0.316605	0.254856	0.385006	0.436215
0.433499	0.285078	0.316605	0.371076	0.589591	0.342488
0.446067	0.293852	0.171703	0.616941	0.261174	0.485694
0.63302	0.484685	0.108595	0.332291	0.412952	0.27494
0.268053	0.151185	0.343406	0.388185	0.311562	0.440673
0.423829	0.356348	0.353559	0.332291	0.369356	0.436215
0.249359	0.216758	0.175104	0.4559	0.534757	0.439192
0.270618	0.151185	0.171703	0.324379	0.23191	0.390496
0.447613	0.239045	0.175104	0.420319	0.437627	0.481652
0.447613	0.302371	0.358527	0.21016	0.503161	0.398753
0.447613	0.181702	0.339955	0.354973	0.333916	0.376909
0.498718	0.142539	0.325784	0.451606	0.492622	0.623206
0.465767	0.228174	0.38394	0.324379	0.514759	0.376909
0.342711	0.191899	0.371451	0.307944	0.463821	0.411619
0.270618	0.372038	0.36986	0.34002	0.24296	0.242175
0.223033	0.328536	0.247634	0.664583	0.437627	0.434718
0.402079	0.356348	0.553726	0.362218	0.327971	0.291059
0.260206	0.271386	0.19426	0.410943	0.472229	0.505419
0.189542	0.228174	0.38852	0.434004	0.527347	0.228325
0.379084	0.318727	0.206044	0.310046	0.440615	0.216608
0.299692	0.159363	0.690238	0.371076	0.43462	0.255275
0.299692	0.213809	0.495268	0.297211	0.423924	0.383763
0.185861	0.251976	0.38852	0.435498	0.436126	0.332838
0.249359	0.178174	0.434379	0.310046	0.492622	0.242175
0.268053	0.259425	0.343406	0.274488	0.472229	0.25271
0.238018	0.207785	0.523061	0.148605	0.447996	0.510551
	0.302371	0.417772	0.490225	0.512204	0.578749
	0.207785	0.36986	0.438471	0.404933	0.2977
	0.356348	0.29139	0.388185	0.437627	0.326912
	0.112687	0.153576	0.326375	0.362183	0.376909
	0.304463	0.19426	0.432505	0.470838	0.510551
	0.417094	0.621936	0.29058	0.518567	0.577622
	0.256966	0.586813	0.43995	0.263673	0.600847
	0.271386	0.295268	0.32237	0.282874	0.376909
	0.251976	0.276432	0.34002	0.341683	0.388824
	0.378803	0.290819	0.362218	0.195042	0.510551
	0.46462	0.500007	0.362218	0.256102	0.434718
	0.366882	0.247634	0.749987	0.476377	0.180507
	0.328536	0.136418	0.307944	0.594024	0.16145
	0.47809	0.24945	0.341925	0.422374	0.577622
	0.287297	0.417772	0.274488	0.256102	0.322901
	0.306542	0.400477	0.332291	0.229065	0.194412
	0.434978	0.163726	0.254856	0.522348	0.2977
	0.51885	0.173726	0.216252	0.589591	0.30633
	0.328536	0.553726	0.259903	0.391761	0.255275
	0.47809	0.350207	0.281498	0.37289	0.434718
	0.406299	0.123061	0.29058	0.422374	0.228325
		0.412088	0.410943	0.311562	0.332838
		0.48565	0.259903	0.437627	0.27494
		0.147938	0.21016	0.292001	0.470704
			0.18021	0.551661	0.30845
			0.341925	0.476377	0.342488
			0.307944	0.343597	0.551064
			0.29058	0.487267	0.439192
			0.434004	0.341683	0.194412
			0.484896	0.483212	0.216608
			0.410943	0.333916	0.184082
				0.423924	0.332838
				0.37813	0.324912
				0.24296	0.422556
				0.518567	0.310556
				0.391761	0.440673
				0.261174	0.219596
				0.256102	0.542723
				0.298664	0.30633
				0.311562	0.332838
				0.412952	0.194412
				0.309449	0.361014
				0.356709	0.469318
				0.43462	0.342488
				0.398401	0.403626
				0.263673	0.342488
				0.472229	0.332838
				0.538424	0.357385
				0.437627	0.30845
				0.503161	0.361014
				0.538424	0.355557
					0.219596
					0.260331
					0.281961
					0.446549
					0.388824
					0.184082
FIGURE S3F
C1	P1
1.125	24.47
9.15	42
8.78	41.5

## Sheet: FIG5
FIGURE 5B
E14,5 brains	Empty vector			Cyclin D2			Clyclin D2 Thr280Ala
wt prol index	5.6	5.6	4	5.8	5.1	5.8	6.7	6.8	6.6
mut prol index	2.2	3.4	2.9	5.7	5.1	3.9	6.4	5.6	5.6
